# Supplementary material for: Hydrophobic pocket engineering of arylmalonate decarboxylase expands its substrate scope towards the synthesis of the (R)-enantiomers of sterically hindered carboxylic acids
Source: Chem Commun (Camb). 2026 Jun 26. Online ahead of print. doi: 10.1039/d6cc02837c (PMC13366390; doi:10.1039/d6cc02837c)
Supplement: CC-OLF-D6CC02837C-s002 [file CC-OLF-D6CC02837C-s002.cif]

# Supplementary Information (SI) for Chemical Communications.
# This journal is © The Royal Society of Chemistry 2026

####################################################################### 
# 
# This file contains crystal structure data downloaded from the 
# Cambridge Structural Database (CSD) hosted by the Cambridge 
# Crystallographic Data Centre (CCDC).
# 
# Full information about CCDC data access policies and citation 
# guidelines are available at http://www.ccdc.cam.ac.uk/access/V1 
# 
# Audit and citation data items may have been added by the CCDC. 
# Please retain this information to preserve the provenance of 
# this file and to allow appropriate attribution of the data. 
# 
#######################################################################

data_rf3357_auto
_database_code_depnum_ccdc_archive 'CCDC 2545010'
loop_
_audit_author_name
_audit_author_address
'Roland C Fischer'
;Graz University of Technology
Austria
;
_audit_update_record             
;
2026-04-09 deposited with the CCDC.	2026-06-26 downloaded from the CCDC.
;
_audit_creation_date             2026-04-07
_audit_creation_method           
;
Olex2 1.5-ac7-018
(compiled 2025.08.06 svn.rb7424aed for Rigaku Oxford Diffraction, GUI svn.r7314)
;
_shelx_SHELXL_version_number     2019/3
_chemical_name_common            ?
_chemical_name_systematic        ?
_chemical_formula_moiety         'C15 H16 O3'
_chemical_formula_sum            'C15 H16 O3'
_chemical_formula_weight         244.28
_chemical_absolute_configuration ad
_chemical_melting_point          ?
_chemical_oxdiff_formula         ON2C10H20S
loop_
_atom_type_symbol
_atom_type_description
_atom_type_scat_dispersion_real
_atom_type_scat_dispersion_imag
_atom_type_scat_source
C C 0.0181 0.0091 'International Tables Vol C Tables 4.2.6.8 and 6.1.1.4'
H H 0.0000 0.0000 'International Tables Vol C Tables 4.2.6.8 and 6.1.1.4'
O O 0.0492 0.0322 'International Tables Vol C Tables 4.2.6.8 and 6.1.1.4'

_shelx_space_group_comment       
;
The symmetry employed for this shelxl refinement is uniquely defined
by the following loop, which should always be used as a source of
symmetry information in preference to the above space-group names.
They are only intended as comments.
;
_space_group_crystal_system      monoclinic
_space_group_IT_number           4
_space_group_name_H-M_alt        'P 1 21 1'
_space_group_name_Hall           'P 2yb'
loop_
_space_group_symop_operation_xyz
'x, y, z'
'-x, y+1/2, -z'

_cell_length_a                   7.87968(9)
_cell_length_b                   5.68221(7)
_cell_length_c                   14.07726(19)
_cell_angle_alpha                90
_cell_angle_beta                 91.1010(11)
_cell_angle_gamma                90
_cell_volume                     630.179(13)
_cell_formula_units_Z            2
_cell_measurement_reflns_used    18857
_cell_measurement_temperature    100.0(2)
_cell_measurement_theta_max      78.8890
_cell_measurement_theta_min      3.1390
_shelx_estimated_absorpt_T_max   0.906
_shelx_estimated_absorpt_T_min   0.829
_exptl_absorpt_coefficient_mu    0.721
_exptl_absorpt_correction_T_max  1.00000
_exptl_absorpt_correction_T_min  0.59772
_exptl_absorpt_correction_type   multi-scan
_exptl_absorpt_process_details   
;
CrysAlisPro 1.171.44.124a (Rigaku Oxford Diffraction, 2025)
Empirical absorption correction using spherical harmonics,
implemented in SCALE3 ABSPACK scaling algorithm.
;
_exptl_absorpt_special_details   ?
_exptl_crystal_colour            colourless
_exptl_crystal_colour_primary    colourless
_exptl_crystal_density_diffrn    1.287
_exptl_crystal_density_meas      ?
_exptl_crystal_density_method    ?
_exptl_crystal_description       block
_exptl_crystal_F_000             260
_exptl_crystal_size_max          0.27
_exptl_crystal_size_mid          0.18
_exptl_crystal_size_min          0.14
_exptl_transmission_factor_max   ?
_exptl_transmission_factor_min   ?
_diffrn_reflns_av_R_equivalents  0.0547
_diffrn_reflns_av_unetI/netI     0.0199
_diffrn_reflns_Laue_measured_fraction_full 1.000
_diffrn_reflns_Laue_measured_fraction_max 0.994
_diffrn_reflns_limit_h_max       10
_diffrn_reflns_limit_h_min       -10
_diffrn_reflns_limit_k_max       7
_diffrn_reflns_limit_k_min       -7
_diffrn_reflns_limit_l_max       17
_diffrn_reflns_limit_l_min       -16
_diffrn_reflns_number            32677
_diffrn_reflns_point_group_measured_fraction_full 0.999
_diffrn_reflns_point_group_measured_fraction_max 0.987
_diffrn_reflns_theta_full        67.684
_diffrn_reflns_theta_max         79.756
_diffrn_reflns_theta_min         3.140
_diffrn_ambient_environment      N~2~
_diffrn_ambient_temperature      100.0(2)
_diffrn_detector                 'Hybrid Pixel Array Detector'
_diffrn_detector_area_resol_mean 10.0000
_diffrn_detector_type            'HyPix-Arc 100'
_diffrn_measured_fraction_theta_full 1.000
_diffrn_measured_fraction_theta_max 0.994
_diffrn_measurement_details      
;
List of Runs (angles in degrees, time in seconds):

  # Type    Start    End  Width  t~exp~   \w     \q     \k     \f   Frames
#--------------------------------------------------------------------------
  1  \w    -71.00  -7.00   0.50    0.05    --  -80.25  61.00  90.00  128
  2  \w    -71.00  -7.00   0.50    0.05    --  -80.25  61.00  60.00  128
  3  \w    -71.00  -7.00   0.50    0.05    --  -80.25  61.00 -30.00  128
  4  \w     34.00 112.00   0.50    0.25    --  106.74-125.00 -90.00  156
  5  \w     34.00 112.00   0.50    0.25    --  106.74-125.00-120.00  156
  6  \w     34.00 112.00   0.50    0.25    --  106.74-125.00-150.00  156
  7  \w     34.00 112.00   0.50    0.25    --  106.74-125.00-120.00  156
  8  \w     34.00 112.00   0.50    0.25    --  106.74-125.00 -60.00  156
  9  \w     34.00 112.00   0.50    0.25    --  106.74-125.00   0.00  156
 10  \w     40.00 105.00   0.50    0.25    --  106.74 -95.00   0.00  130
 11  \w     34.00 112.00   0.50    0.25    --  106.74-125.00 120.00  156
 12  \w     34.00 112.00   0.50    0.25    --  106.74-125.00 120.00  156
 13  \w     43.00 141.00   0.50    0.25    --  110.00 -88.00 125.59  196
 14  \w     43.00 141.00   0.50    0.25    --  110.00 -88.00 125.59  196
 15  \w     40.00 105.00   0.50    0.25    --  106.74 -95.00  90.00  130
 16  \w     40.00 105.00   0.50    0.25    --  106.74 -95.00  60.00  130
 17  \w     40.00 105.00   0.50    0.25    --  106.74 -77.00 -30.00  130
 18  \w     34.00  71.00   0.50    0.25    --  106.74 -61.00  60.00   74
 19  \w     34.00  71.00   0.50    0.25    --  106.74 -61.00 -30.00   74
 20  \w     34.00  71.00   0.50    0.25    --  106.74 -61.00   0.00   74
 21  \w     34.00  71.00   0.50    0.25    --  106.74 -61.00 -60.00   74
 22  \w     34.00  71.00   0.50    0.25    --  106.74 -61.00 -90.00   74
 23  \w     40.00 105.00   0.50    0.25    --  106.74 -77.00-120.00  130
 24  \w     34.00  71.00   0.50    0.25    --  106.74 -61.00-180.00   74
 25  \w     95.00 178.00   0.50    0.25    --  106.74 125.00 -90.00  166
 26  \w     95.00 178.00   0.50    0.25    --  106.74 125.00 -60.00  166
 27  \w     95.00 178.00   0.50    0.25    --  106.74 125.00 -60.00  166
 28  \w     95.00 178.00   0.50    0.25    --  106.74 125.00  30.00  166
 29  \w     95.00 178.00   0.50    0.25    --  106.74 125.00  30.00  166
 30  \w    -49.00 -12.00   0.50    0.05    --    4.00 124.00 145.41   74
 31  \w     92.00 178.00   0.50    0.25    --  106.74  45.00  90.00  172
 32  \w    101.00 174.00   0.50    0.25    --  106.74  77.00  30.00  146
 33  \w    101.00 174.00   0.50    0.25    --  106.74  77.00  30.00  146
 34  \w    101.00 174.00   0.50    0.25    --  106.74  77.00   0.00  146
 35  \w    101.00 174.00   0.50    0.25    --  106.74  77.00 -60.00  146
 36  \w     91.00 178.00   0.50    0.25    --  106.74  61.00 -30.00  174
 37  \w     91.00 178.00   0.50    0.25    --  106.74  61.00-120.00  174
 38  \w     91.00 178.00   0.50    0.25    --  106.74  61.00-120.00  174
 39  \w     91.00 178.00   0.50    0.25    --  106.74  61.00 -90.00  174
 40  \w     91.00 178.00   0.50    0.25    --  106.74  61.00-180.00  174
 41  \w      8.00  36.00   0.50    0.05    --   28.00  68.00-154.21   56
 42  \w     91.00 178.00   0.50    0.25    --  106.74  61.00-150.00  174
 43  \w     91.00 178.00   0.50    0.25    --  106.74  61.00 -60.00  174
 44  \w     91.00 178.00   0.50    0.25    --  106.74  61.00   0.00  174
 45  \w     91.00 178.00   0.50    0.25    --  106.74  61.00  90.00  174
 46  \w     91.00 178.00   0.50    0.25    --  106.74  61.00 120.00  174
 47  \w     91.00 178.00   0.50    0.25    --  106.74  61.00 150.00  174
 48  \w     92.00 178.00   0.50    0.25    --  106.74  45.00 120.00  172
 49  \w     91.00 178.00   0.50    0.25    --  106.74  61.00  30.00  174
 50  \w     92.00 178.00   0.50    0.25    --  106.74  45.00-150.00  172
 51  \w     92.00 178.00   0.50    0.25    --  106.74  45.00-150.00  172
 52  \w     92.00 178.00   0.50    0.25    --  106.74  45.00-180.00  172
 53  \w     92.00 178.00   0.50    0.25    --  106.74  45.00 -90.00  172
 54  \w     92.00 178.00   0.50    0.25    --  106.74  45.00  60.00  172
 55  \w     92.00 178.00   0.50    0.25    --  106.74  45.00 150.00  172
 56  \w     18.00  48.00   0.50    0.05    --   36.00  61.00  47.42   60
 57  \w   -128.00 -12.00   0.50    0.05    --  -51.57 -19.00-120.00  232
 58  \w   -162.00 -85.00   0.50    0.25    --  -88.50 -58.00 -13.08  154
 59  \w   -162.00 -85.00   0.50    0.25    --  -88.50 -58.00 -13.08  154
 60  \w   -154.00 -63.00   0.50    0.05    --  -80.00 -56.00-112.79  182
 61  \w    -34.00  -8.00   0.50    0.05    --  -28.00 -69.00-164.10   52
 62  \w   -163.00 -72.00   0.50    0.25    --  -88.50 -55.00 -59.24  182
 63  \w    -48.00 -22.00   0.50    0.05    --  -40.00 -61.00  36.20   52
 64  \w   -154.00 -63.00   0.50    0.05    --  -80.00 -56.00 124.89  182
 65  \w   -154.00 -63.00   0.50    0.05    --  -80.00 -56.00 138.78  182
 66  \w   -147.00 -55.00   0.50    0.05    --  -72.00 -55.00 155.60  184
 67  \w   -162.00 -87.00   0.50    0.25    --  -88.50 -59.00 153.11  150
 68  \w   -163.00 -72.00   0.50    0.25    --  -88.50 -54.00  88.86  182
 69  \w   -163.00 -72.00   0.50    0.25    --  -88.50 -54.00  88.86  182
 70  \w   -139.00 -47.00   0.50    0.05    --  -64.00 -54.00  15.11  184
 71  \w   -163.00 -72.00   0.50    0.25    --  -88.50 -54.00  12.69  182
 72  \w   -163.00 -72.00   0.50    0.25    --  -88.50 -55.00 -47.25  182
 73  \w   -163.00 -72.00   0.50    0.25    --  -88.50 -55.00 -59.24  182
 74  \w   -155.00 -95.00   0.50    0.05    --  -80.00 -52.00-141.35  120
 75  \w   -163.00 -72.00   0.50    0.25    --  -88.50 -55.00 -80.67  182
 76  \w   -152.00 -60.00   0.50    0.05    --  -76.00 -50.00 -89.88  184
 77  \w   -147.00 -56.00   0.50    0.05    --  -72.00 -52.00  63.22  182
 78  \w   -151.00 -60.00   0.50    0.05    --  -76.00 -52.00  96.52  182
 79  \w   -139.00 -48.00   0.50    0.05    --  -64.00 -52.00 176.70  182
 80  \w   -152.00 -60.00   0.50    0.05    --  -76.00 -50.00  36.99  184
 81  \w   -152.00 -60.00   0.50    0.05    --  -76.00 -49.00 -47.84  184
 82  \w   -128.00 -12.00   0.50    0.05    --  -51.57 -19.00-120.00  232
 83  \w   -128.00 -12.00   0.50    0.05    --  -51.57 -19.00-120.00  232
 84  \w   -148.00 -56.00   0.50    0.05    --  -72.00 -49.00-160.92  184
 85  \w   -157.00 -66.00   0.50    0.05    --  -80.25 -45.00 -30.00  182
 86  \w   -147.00-100.00   0.50    0.05    --  -80.25 -95.00  60.00   94
 87  \w   -153.00 -87.00   0.50    0.05    --  -80.25-125.00  90.00  132
;
_diffrn_measurement_device       'four-circle diffractometer'
_diffrn_measurement_device_type  'XtaLAB Synergy, Dualflex, HyPix-Arc 100'
_diffrn_measurement_method       '\w scans'
_diffrn_orient_matrix_type       
'CrysAlisPro convention (1999,Acta A55,543-557)'
_diffrn_orient_matrix_UB_11      -0.1486800000
_diffrn_orient_matrix_UB_12      0.1670603000
_diffrn_orient_matrix_UB_13      -0.0239535000
_diffrn_orient_matrix_UB_21      -0.1265835000
_diffrn_orient_matrix_UB_22      -0.1873365000
_diffrn_orient_matrix_UB_23      0.0340726000
_diffrn_orient_matrix_UB_31      0.0113558000
_diffrn_orient_matrix_UB_32      0.1024351000
_diffrn_orient_matrix_UB_33      0.1011982000
_diffrn_oxdiff_digest_hkl        
;
4321f50a90a492943a07b2f4583cd970eeb6c7
;
_diffrn_oxdiff_digest_od_ed      
;

;
_diffrn_oxdiff_measurement_exp_name RF3357.par
_diffrn_radiation_monochromator  mirror
_diffrn_radiation_probe          x-ray
_diffrn_radiation_type           'Cu K\a'
_diffrn_radiation_wavelength     1.54184
_diffrn_source                   'micro-focus sealed X-ray tube'
_diffrn_source_type              'PhotonJet (Cu) X-ray Source'
_reflns_Friedel_coverage         0.800
_reflns_Friedel_fraction_full    0.997
_reflns_Friedel_fraction_max     0.979
_reflns_number_gt                2651
_reflns_number_total             2704
_reflns_special_details          
;
 Reflections were merged by SHELXL according to the crystal
 class for the calculation of statistics and refinement.
 
 _reflns_Friedel_fraction is defined as the number of unique
 Friedel pairs measured divided by the number that would be
 possible theoretically, ignoring centric projections and
 systematic absences.
;
_reflns_threshold_expression     'I > 2\s(I)'
_computing_cell_refinement       'CrysAlisPro 1.171.44.124a (Rigaku OD, 2025)'
_computing_data_collection       'CrysAlisPro 1.171.44.124a (Rigaku OD, 2025)'
_computing_data_reduction        'CrysAlisPro 1.171.44.124a (Rigaku OD, 2025)'
_computing_molecular_graphics    'Olex2 1.5-ac7-018 (Dolomanov et al., 2009)'
_computing_publication_material  'Olex2 1.5-ac7-018 (Dolomanov et al., 2009)'
_computing_structure_refinement  'SHELXL 2019/3 (Sheldrick, 2015)'
_computing_structure_solution    'SHELXT 2018/2 (Sheldrick, 2018)'
_refine_diff_density_max         0.184
_refine_diff_density_min         -0.173
_refine_diff_density_rms         0.037
_refine_ls_abs_structure_details 
;
 Flack x determined using 1146 quotients [(I+)-(I-)]/[(I+)+(I-)]
 (Parsons, Flack and Wagner, Acta Cryst. B69 (2013) 249-259).
;
_refine_ls_abs_structure_Flack   -0.06(10)
_refine_ls_extinction_coef       .
_refine_ls_extinction_method     none
_refine_ls_goodness_of_fit_ref   1.066
_refine_ls_hydrogen_treatment    constr
_refine_ls_matrix_type           full
_refine_ls_number_parameters     166
_refine_ls_number_reflns         2704
_refine_ls_number_restraints     1
_refine_ls_R_factor_all          0.0324
_refine_ls_R_factor_gt           0.0319
_refine_ls_restrained_S_all      1.066
_refine_ls_shift/su_max          0.000
_refine_ls_shift/su_mean         0.000
_refine_ls_structure_factor_coef Fsqd
_refine_ls_weighting_details     
'w=1/[\s^2^(Fo^2^)+(0.0454P)^2^+0.1259P] where P=(Fo^2^+2Fc^2^)/3'
_refine_ls_weighting_scheme      calc
_refine_ls_wR_factor_gt          0.0835
_refine_ls_wR_factor_ref         0.0839
_refine_special_details          ?
_olex2_refinement_description    
;
1. Fixed Uiso
 At 1.2 times of:
  All C(H) groups, All C(H,H) groups
 At 1.5 times of:
  All C(H,H,H) groups, All O(H) groups
2.a Ternary CH refined with riding coordinates:
 C11(H11)
2.b Secondary CH2 refined with riding coordinates:
 C15(H15A,H15B)
2.c Aromatic/amide H refined with riding coordinates:
 C4(H4), C5(H5), C7(H7), C9(H9), C10(H10), C2(H2)
2.d Idealised Me refined as rotating group:
 C18(H18A,H18B,H18C), C16(H16A,H16B,H16C)
2.e Idealised tetrahedral OH refined as rotating group:
 O14(H14)
;
_atom_sites_solution_hydrogens   geom
_atom_sites_solution_primary     dual
_atom_sites_solution_secondary   ?
loop_
_atom_site_label
_atom_site_type_symbol
_atom_site_fract_x
_atom_site_fract_y
_atom_site_fract_z
_atom_site_U_iso_or_equiv
_atom_site_adp_type
_atom_site_occupancy
_atom_site_site_symmetry_order
_atom_site_calc_flag
_atom_site_refinement_flags_posn
_atom_site_refinement_flags_adp
_atom_site_refinement_flags_occupancy
_atom_site_disorder_assembly
_atom_site_disorder_group
O17 O 0.20870(17) 0.5796(3) 0.68792(9) 0.0261(3) Uani 1 1 d . . . . .
O14 O 0.15878(17) 0.2055(3) 0.07580(10) 0.0306(3) Uani 1 1 d . . . . .
H14 H 0.074993 0.179856 0.039482 0.046 Uiso 1 1 calc R U . . .
O13 O 0.10868(19) 0.5805(3) 0.03494(12) 0.0369(4) Uani 1 1 d . . . . .
C3 C 0.3099(2) 0.4354(3) 0.40386(12) 0.0187(3) Uani 1 1 d . . . . .
C4 C 0.3580(2) 0.2819(3) 0.47905(13) 0.0216(4) Uani 1 1 d . . . . .
H4 H 0.416382 0.140007 0.465410 0.026 Uiso 1 1 calc R U . . .
C5 C 0.3210(2) 0.3362(3) 0.57120(13) 0.0220(4) Uani 1 1 d . . . . .
H5 H 0.355052 0.232475 0.620966 0.026 Uiso 1 1 calc R U . . .
C7 C 0.1789(2) 0.6957(3) 0.52194(13) 0.0216(4) Uani 1 1 d . . . . .
H7 H 0.116646 0.833630 0.536816 0.026 Uiso 1 1 calc R U . . .
C6 C 0.2325(2) 0.5458(4) 0.59275(13) 0.0218(3) Uani 1 1 d . . . . .
C8 C 0.2177(2) 0.6425(3) 0.42578(13) 0.0201(4) Uani 1 1 d . . . . .
C12 C 0.1942(2) 0.4327(3) 0.07578(13) 0.0241(4) Uani 1 1 d . . . . .
C9 C 0.1679(2) 0.7942(3) 0.35014(13) 0.0239(4) Uani 1 1 d . . . . .
H9 H 0.104697 0.932235 0.363488 0.029 Uiso 1 1 calc R U . . .
C10 C 0.2096(2) 0.7447(3) 0.25794(13) 0.0240(4) Uani 1 1 d . . . . .
H10 H 0.174517 0.848554 0.208457 0.029 Uiso 1 1 calc R U . . .
C1 C 0.3047(2) 0.5400(3) 0.23572(12) 0.0213(4) Uani 1 1 d . . . . .
C2 C 0.3531(2) 0.3895(3) 0.30766(13) 0.0206(4) Uani 1 1 d . . . . .
H2 H 0.416491 0.252386 0.293081 0.025 Uiso 1 1 calc R U . . .
C11 C 0.3535(2) 0.4909(3) 0.13301(12) 0.0226(4) Uani 1 1 d . . . . .
H11 H 0.429643 0.350153 0.132590 0.027 Uiso 1 1 calc R U . . .
C15 C 0.4481(2) 0.6978(4) 0.08753(13) 0.0258(4) Uani 1 1 d . . . . .
H15A H 0.469874 0.659964 0.020207 0.031 Uiso 1 1 calc R U . . .
H15B H 0.375044 0.839457 0.088871 0.031 Uiso 1 1 calc R U . . .
C18 C 0.1254(2) 0.7903(4) 0.71581(13) 0.0284(4) Uani 1 1 d . . . . .
H18A H 0.011523 0.795519 0.686676 0.043 Uiso 1 1 calc R U . . .
H18B H 0.190952 0.926651 0.694821 0.043 Uiso 1 1 calc R U . . .
H18C H 0.116465 0.793619 0.785138 0.043 Uiso 1 1 calc R U . . .
C16 C 0.6154(3) 0.7517(5) 0.13801(15) 0.0421(6) Uani 1 1 d . . . . .
H16A H 0.669355 0.886579 0.107494 0.063 Uiso 1 1 calc R U . . .
H16B H 0.690193 0.614333 0.134395 0.063 Uiso 1 1 calc R U . . .
H16C H 0.594601 0.788885 0.204763 0.063 Uiso 1 1 calc R U . . .

loop_
_atom_site_aniso_label
_atom_site_aniso_U_11
_atom_site_aniso_U_22
_atom_site_aniso_U_33
_atom_site_aniso_U_23
_atom_site_aniso_U_13
_atom_site_aniso_U_12
O17 0.0271(6) 0.0321(7) 0.0193(6) 0.0002(6) 0.0037(5) 0.0031(6)
O14 0.0310(7) 0.0293(7) 0.0311(7) 0.0008(6) -0.0089(5) -0.0047(6)
O13 0.0341(7) 0.0332(7) 0.0427(9) -0.0011(7) -0.0142(6) 0.0058(7)
C3 0.0157(7) 0.0189(8) 0.0216(8) -0.0002(7) -0.0005(6) -0.0016(6)
C4 0.0190(7) 0.0201(8) 0.0257(8) 0.0016(7) 0.0005(6) 0.0002(6)
C5 0.0213(8) 0.0228(9) 0.0219(8) 0.0045(7) -0.0001(6) -0.0015(7)
C7 0.0197(8) 0.0213(8) 0.0239(9) -0.0009(7) 0.0023(6) -0.0008(7)
C6 0.0184(7) 0.0270(9) 0.0201(8) -0.0006(7) 0.0030(6) -0.0041(6)
C8 0.0168(8) 0.0203(9) 0.0231(9) 0.0007(6) -0.0001(6) -0.0009(6)
C12 0.0255(8) 0.0266(9) 0.0202(8) -0.0015(7) 0.0012(6) 0.0022(7)
C9 0.0243(8) 0.0213(9) 0.0259(9) 0.0010(8) 0.0005(7) 0.0036(7)
C10 0.0265(8) 0.0235(9) 0.0219(8) 0.0036(7) -0.0012(6) 0.0019(7)
C1 0.0205(8) 0.0226(9) 0.0207(8) -0.0011(7) -0.0001(6) -0.0018(7)
C2 0.0180(8) 0.0198(8) 0.0239(9) -0.0017(7) 0.0004(6) -0.0005(6)
C11 0.0241(8) 0.0250(9) 0.0186(8) -0.0010(7) 0.0010(6) 0.0012(7)
C15 0.0287(9) 0.0295(9) 0.0193(8) 0.0016(7) 0.0020(7) -0.0016(8)
C18 0.0310(9) 0.0307(10) 0.0236(9) -0.0065(8) 0.0057(7) -0.0028(8)
C16 0.0369(11) 0.0601(16) 0.0291(10) 0.0108(10) -0.0038(8) -0.0210(11)

_geom_special_details            
;
 All esds (except the esd in the dihedral angle between two l.s. planes)
 are estimated using the full covariance matrix.  The cell esds are taken
 into account individually in the estimation of esds in distances, angles
 and torsion angles; correlations between esds in cell parameters are only
 used when they are defined by crystal symmetry.  An approximate (isotropic)
 treatment of cell esds is used for estimating esds involving l.s. planes.
;
loop_
_geom_bond_atom_site_label_1
_geom_bond_atom_site_label_2
_geom_bond_distance
_geom_bond_site_symmetry_2
_geom_bond_publ_flag
O17 C6 1.370(2) . ?
O17 C18 1.424(2) . ?
O14 H14 0.8400 . ?
O14 C12 1.320(2) . ?
O13 C12 1.214(2) . ?
C3 C4 1.417(2) . ?
C3 C8 1.420(2) . ?
C3 C2 1.427(2) . ?
C4 H4 0.9500 . ?
C4 C5 1.370(2) . ?
C5 H5 0.9500 . ?
C5 C6 1.416(3) . ?
C7 H7 0.9500 . ?
C7 C6 1.372(3) . ?
C7 C8 1.426(2) . ?
C8 C9 1.419(2) . ?
C12 C11 1.515(3) . ?
C9 H9 0.9500 . ?
C9 C10 1.374(3) . ?
C10 H10 0.9500 . ?
C10 C1 1.422(2) . ?
C1 C2 1.374(3) . ?
C1 C11 1.529(2) . ?
C2 H2 0.9500 . ?
C11 H11 1.0000 . ?
C11 C15 1.538(3) . ?
C15 H15A 0.9900 . ?
C15 H15B 0.9900 . ?
C15 C16 1.517(3) . ?
C18 H18A 0.9800 . ?
C18 H18B 0.9800 . ?
C18 H18C 0.9800 . ?
C16 H16A 0.9800 . ?
C16 H16B 0.9800 . ?
C16 H16C 0.9800 . ?

loop_
_geom_angle_atom_site_label_1
_geom_angle_atom_site_label_2
_geom_angle_atom_site_label_3
_geom_angle
_geom_angle_site_symmetry_1
_geom_angle_site_symmetry_3
_geom_angle_publ_flag
C6 O17 C18 117.39(15) . . ?
C12 O14 H14 109.5 . . ?
C4 C3 C8 118.56(15) . . ?
C4 C3 C2 122.10(16) . . ?
C8 C3 C2 119.34(15) . . ?
C3 C4 H4 119.7 . . ?
C5 C4 C3 120.68(17) . . ?
C5 C4 H4 119.7 . . ?
C4 C5 H5 119.8 . . ?
C4 C5 C6 120.43(16) . . ?
C6 C5 H5 119.8 . . ?
C6 C7 H7 120.3 . . ?
C6 C7 C8 119.31(16) . . ?
C8 C7 H7 120.3 . . ?
O17 C6 C5 113.87(16) . . ?
O17 C6 C7 125.28(17) . . ?
C7 C6 C5 120.85(16) . . ?
C3 C8 C7 120.12(15) . . ?
C9 C8 C3 118.39(16) . . ?
C9 C8 C7 121.49(16) . . ?
O14 C12 C11 112.73(16) . . ?
O13 C12 O14 124.10(18) . . ?
O13 C12 C11 123.17(18) . . ?
C8 C9 H9 119.4 . . ?
C10 C9 C8 121.12(17) . . ?
C10 C9 H9 119.4 . . ?
C9 C10 H10 119.6 . . ?
C9 C10 C1 120.78(16) . . ?
C1 C10 H10 119.6 . . ?
C10 C1 C11 120.02(15) . . ?
C2 C1 C10 119.14(16) . . ?
C2 C1 C11 120.83(16) . . ?
C3 C2 H2 119.4 . . ?
C1 C2 C3 121.21(16) . . ?
C1 C2 H2 119.4 . . ?
C12 C11 C1 108.78(14) . . ?
C12 C11 H11 108.3 . . ?
C12 C11 C15 110.41(15) . . ?
C1 C11 H11 108.3 . . ?
C1 C11 C15 112.77(15) . . ?
C15 C11 H11 108.3 . . ?
C11 C15 H15A 109.1 . . ?
C11 C15 H15B 109.1 . . ?
H15A C15 H15B 107.8 . . ?
C16 C15 C11 112.52(16) . . ?
C16 C15 H15A 109.1 . . ?
C16 C15 H15B 109.1 . . ?
O17 C18 H18A 109.5 . . ?
O17 C18 H18B 109.5 . . ?
O17 C18 H18C 109.5 . . ?
H18A C18 H18B 109.5 . . ?
H18A C18 H18C 109.5 . . ?
H18B C18 H18C 109.5 . . ?
C15 C16 H16A 109.5 . . ?
C15 C16 H16B 109.5 . . ?
C15 C16 H16C 109.5 . . ?
H16A C16 H16B 109.5 . . ?
H16A C16 H16C 109.5 . . ?
H16B C16 H16C 109.5 . . ?

loop_
_geom_torsion_atom_site_label_1
_geom_torsion_atom_site_label_2
_geom_torsion_atom_site_label_3
_geom_torsion_atom_site_label_4
_geom_torsion
_geom_torsion_site_symmetry_1
_geom_torsion_site_symmetry_2
_geom_torsion_site_symmetry_3
_geom_torsion_site_symmetry_4
_geom_torsion_publ_flag
O14 C12 C11 C1 -89.78(19) . . . . ?
O14 C12 C11 C15 145.97(16) . . . . ?
O13 C12 C11 C1 89.9(2) . . . . ?
O13 C12 C11 C15 -34.4(3) . . . . ?
C3 C4 C5 C6 0.6(3) . . . . ?
C3 C8 C9 C10 -0.9(3) . . . . ?
C4 C3 C8 C7 1.6(2) . . . . ?
C4 C3 C8 C9 -179.22(17) . . . . ?
C4 C3 C2 C1 179.73(17) . . . . ?
C4 C5 C6 O17 -178.33(15) . . . . ?
C4 C5 C6 C7 1.4(3) . . . . ?
C7 C8 C9 C10 178.27(16) . . . . ?
C6 C7 C8 C3 0.4(2) . . . . ?
C6 C7 C8 C9 -178.79(17) . . . . ?
C8 C3 C4 C5 -2.1(2) . . . . ?
C8 C3 C2 C1 -1.1(2) . . . . ?
C8 C7 C6 O17 177.81(16) . . . . ?
C8 C7 C6 C5 -1.9(2) . . . . ?
C8 C9 C10 C1 -0.3(3) . . . . ?
C12 C11 C15 C16 -175.79(18) . . . . ?
C9 C10 C1 C2 0.8(3) . . . . ?
C9 C10 C1 C11 -178.56(16) . . . . ?
C10 C1 C2 C3 -0.1(2) . . . . ?
C10 C1 C11 C12 -68.5(2) . . . . ?
C10 C1 C11 C15 54.3(2) . . . . ?
C1 C11 C15 C16 62.3(2) . . . . ?
C2 C3 C4 C5 177.09(15) . . . . ?
C2 C3 C8 C7 -177.63(15) . . . . ?
C2 C3 C8 C9 1.6(2) . . . . ?
C2 C1 C11 C12 112.15(18) . . . . ?
C2 C1 C11 C15 -125.02(18) . . . . ?
C11 C1 C2 C3 179.23(15) . . . . ?
C18 O17 C6 C5 178.03(15) . . . . ?
C18 O17 C6 C7 -1.7(3) . . . . ?

_shelx_res_file                  
;
TITL rf3357_auto_a.res in P2(1)
    rf3357_auto.res
    created by SHELXL-2019/3 at 09:27:23 on 07-Apr-2026
REM Old TITL RF3357_auto in P2(1)/m
REM SHELXT solution in P2(1): R1 0.087, Rweak 0.022, Alpha 0.002
REM <I/s> 0.229 for 4 systematic absences, Orientation as input
REM Flack x = 0.042 ( 0.093 ) from 1060 Parsons' quotients
REM Formula found by SHELXT: C16 O13
CELL 1.54184 7.879679 5.682214 14.077259 90 91.101 90
ZERR 2 0.000089 0.000068 0.00019 0 0.0011 0
LATT -1
SYMM -X,0.5+Y,-Z
SFAC C H O
UNIT 30 32 6

L.S. 10
PLAN  1
SIZE 0.14 0.18 0.27
TEMP -173
CONF
BOND
MORE -1
BOND $H
LIST 4
fmap 2
acta
MERG 2
LIST 4
MERG 2
REM <olex2.extras>
REM <HklSrc "%.\\RF3357_auto.hkl">
REM </olex2.extras>

WGHT    0.045400    0.125900
FVAR       1.37639
O17   3    0.208700    0.579587    0.687915    11.00000    0.02711    0.03214 =
         0.01928    0.00016    0.00366    0.00312
O14   3    0.158783    0.205542    0.075797    11.00000    0.03098    0.02932 =
         0.03113    0.00083   -0.00887   -0.00471
AFIX 147
H14   2    0.074993    0.179856    0.039482    11.00000   -1.50000
AFIX   0
O13   3    0.108682    0.580450    0.034938    11.00000    0.03412    0.03324 =
         0.04266   -0.00106   -0.01419    0.00579
C3    1    0.309891    0.435353    0.403864    11.00000    0.01567    0.01891 =
         0.02163   -0.00020   -0.00054   -0.00164
C4    1    0.357957    0.281925    0.479050    11.00000    0.01899    0.02014 =
         0.02573    0.00157    0.00050    0.00020
AFIX  43
H4    2    0.416382    0.140007    0.465410    11.00000   -1.20000
AFIX   0
C5    1    0.321038    0.336153    0.571199    11.00000    0.02126    0.02282 =
         0.02193    0.00446   -0.00012   -0.00153
AFIX  43
H5    2    0.355052    0.232475    0.620966    11.00000   -1.20000
AFIX   0
C7    1    0.178915    0.695736    0.521938    11.00000    0.01972    0.02126 =
         0.02389   -0.00090    0.00227   -0.00080
AFIX  43
H7    2    0.116646    0.833630    0.536816    11.00000   -1.20000
AFIX   0
C6    1    0.232495    0.545771    0.592746    11.00000    0.01845    0.02699 =
         0.02014   -0.00057    0.00296   -0.00412
C8    1    0.217655    0.642489    0.425776    11.00000    0.01677    0.02034 =
         0.02315    0.00070   -0.00012   -0.00089
C12   1    0.194192    0.432660    0.075778    11.00000    0.02549    0.02663 =
         0.02018   -0.00154    0.00124    0.00222
C9    1    0.167910    0.794165    0.350144    11.00000    0.02434    0.02135 =
         0.02591    0.00097    0.00051    0.00364
AFIX  43
H9    2    0.104697    0.932235    0.363488    11.00000   -1.20000
AFIX   0
C10   1    0.209620    0.744715    0.257941    11.00000    0.02647    0.02354 =
         0.02186    0.00359   -0.00115    0.00194
AFIX  43
H10   2    0.174517    0.848554    0.208457    11.00000   -1.20000
AFIX   0
C1    1    0.304704    0.539952    0.235716    11.00000    0.02049    0.02255 =
         0.02070   -0.00114   -0.00009   -0.00180
C2    1    0.353096    0.389490    0.307655    11.00000    0.01802    0.01984 =
         0.02389   -0.00173    0.00036   -0.00053
AFIX  43
H2    2    0.416491    0.252386    0.293081    11.00000   -1.20000
AFIX   0
C11   1    0.353491    0.490917    0.133010    11.00000    0.02407    0.02504 =
         0.01858   -0.00099    0.00104    0.00120
AFIX  13
H11   2    0.429643    0.350153    0.132590    11.00000   -1.20000
AFIX   0
C15   1    0.448070    0.697766    0.087530    11.00000    0.02867    0.02950 =
         0.01930    0.00161    0.00197   -0.00162
AFIX  23
H15A  2    0.469874    0.659964    0.020207    11.00000   -1.20000
H15B  2    0.375044    0.839457    0.088871    11.00000   -1.20000
AFIX   0
C18   1    0.125418    0.790268    0.715813    11.00000    0.03101    0.03072 =
         0.02363   -0.00655    0.00574   -0.00280
AFIX 137
H18A  2    0.011523    0.795519    0.686676    11.00000   -1.50000
H18B  2    0.190952    0.926651    0.694821    11.00000   -1.50000
H18C  2    0.116465    0.793619    0.785138    11.00000   -1.50000
AFIX   0
C16   1    0.615353    0.751658    0.138011    11.00000    0.03687    0.06013 =
         0.02908    0.01077   -0.00383   -0.02098
AFIX 137
H16A  2    0.669355    0.886579    0.107494    11.00000   -1.50000
H16B  2    0.690193    0.614333    0.134395    11.00000   -1.50000
H16C  2    0.594601    0.788885    0.204763    11.00000   -1.50000
AFIX   0
HKLF 4


REM  rf3357_auto_a.res in P2(1)
REM wR2 = 0.0839, GooF = S = 1.066, Restrained GooF = 1.066 for all data
REM R1 = 0.0319 for 2651 Fo > 4sig(Fo) and 0.0324 for all 2704 data
REM 166 parameters refined using 1 restraints

END

WGHT      0.0454      0.1259

REM Highest difference peak  0.184,  deepest hole -0.173,  1-sigma level  0.037
Q1    1   0.3387  0.3697  0.4393  11.00000  0.05    0.18
;
_shelx_res_checksum              49031
_olex2_submission_special_instructions 'No special instructions were received'
_oxdiff_exptl_absorpt_empirical_details 
;
Empirical correction (ABSPACK) includes:
- Absorption correction using spherical harmonics
- Frame scaling
;
_oxdiff_exptl_absorpt_empirical_full_max 1.371
_oxdiff_exptl_absorpt_empirical_full_min 0.699
